# Supplementary material for: An Insight Based on Computational Analysis of the Interaction between the Receptor-Binding Domain of the Omicron Variants and Human Angiotensin-Converting Enzyme 2
Source: Biology (Basel). 2022 May 23;11(5):797. doi: 10.3390/biology11050797 (PMC9171583; doi:10.3390/biology11050797)
Supplement: Supplementary file 1 [file biology-11-00797-s001.zip]

Archive with 3 entries (3 files):
- Supplementary Material - Video/BA2 Supplementary material - VS1.pptx
- Supplementary Material - Video/BA2 Supplementary material - VS2.pptx
- Supplementary Material - Video/BA2 Supplementary material - VS3.pptx
